# Supplementary material for: The Relationship between the SARC-F Score and the Controlling Nutritional Status Score in Gastrointestinal Diseases
Source: J Clin Med. 2022 Jan 24;11(3):582. doi: 10.3390/jcm11030582 (PMC8836691; doi:10.3390/jcm11030582)
Supplement: Supplementary file 1 [file jcm-11-00582-s001.zip]

Archive with 1 entries (1 files):
- jcm-1536275-supplementary.pdf
